# Supplementary material for: Non-Pharmacological Preventive Measures Had an Impact on COVID-19 in Healthcare Workers before the Vaccination Effect: A Cohort Study
Source: Int J Environ Res Public Health. 2022 Mar 18;19(6):3628. doi: 10.3390/ijerph19063628 (PMC8955756; doi:10.3390/ijerph19063628)
Supplement: Supplementary file 1 [file ijerph-19-03628-s001.zip]

Archive with 1 entries (1 files):
- ijerph-1641980-supplementary.pdf
